# Supplementary material for: An open‐source tool to visualize potential cone collisions while planning SRS cases
Source: J Appl Clin Med Phys. 2020 Aug 11;21(10):40–7. doi: 10.1002/acm2.12998 (PMC7592959; doi:10.1002/acm2.12998)
Supplement: Supplementary file 1 — Data S1. This is an example SRS cone collision code. It does not replace the need for physical, in‐room cone collision assessment for patients. Those adapting this software for their use must verify the accuracy of these calculations and ensure the safe usage of the code they produce from it. [file ACM2-21-40-s001.zip]

Archive with 1 entries (1 files):
- acm212998-sup-0001-Supinfo.m
