# Supplementary material for: An open‐source tool to visualize potential cone collisions while planning SRS cases
Source: J Appl Clin Med Phys. 2020 Aug 11;21(10):40–7. doi: 10.1002/acm2.12998 (PMC7592959; doi:10.1002/acm2.12998)
Supplement: Supplementary file 1 — Data S1. This is an example SRS cone collision code. It does not replace the need for physical, in‐room cone collision assessment for patients. Those adapting this software for their use must verify the accuracy of these calculations and ensure the safe usage of the code they produce from it. [file ACM2-21-40-s001.zip › acm212998-sup-0001-Supinfo.m]

function [] = SRS_collision()
%%%%%%%%%%%%%%%%%%%%%%%%%%%%%%%%%%%%%%%%%%%%%%%%%%%%%%%%%%%%%%%%%%%%%%%%%%%%%%%%
%%%%%%%%%% THIS SECTION IS MODIFIED DURING COMMISSIONING %%%%%%%%%%%%%%%%%%%%%%%
%%%%%%%%%%%%%%%%%%%%%%%%%%%%%%%%%%%%%%%%%%%%%%%%%%%%%%%%%%%%%%%%%%%%%%%%%%%%%%%%
%These are the parameters that define the linac, couch, and patient safety zone
%patient safety zone measurements
SZS = 165;%safety zone distance to superior of isocenter
SZI = 140;%safety zone distance to inferior of isocenter
SZA = 145;%safety zone distance to the anterior of the isocenter
SZP = 115;%safety zone distance to posterior of isocenter
SZL = 112;%safety zone distance to the patient left of isocenter
SZR = 112;%safety zone distance to the patient right of isocenter
%cone measurements
CAD = 256;%cone axis distance
COD = 74;%cone outer diameter
%gantry head measurements
HAD = 440;%head axis distance
HOD = 770;%head outer diameter
HT = 100;%head thickness. This can be reduced for visualization purposes
%couch measurements
CHAD = 120;%couch head axis distance
CHT = 2;%couch head thickness
CHSE = 197;%couch head superior extent
CHIE = 110;%couch head inferior extent.
CHW = 282;%couch head width
CBIE = 500;%couch body inferior extent. This can be reduced for visualization.
CBW = 530;%couch body width
%gantry and couch angle conventions
GIA = 180;%gantry inital angle
CIA = 180;%couch initial angle
GICW = 0;%whether the gantry angle increases in the clockwise direction
CICW = 1;%whether the couch angle increases in the clockwise direction
%locations of the reference and patient safety zone at commissioning
SZLATCOMM = 1.8;%lateral position for the center of the safety zone at commissioning
SZAPCOMM = 0.1;%AP position for the center of the safety zone at commissioning
SZSICOMM = 0.3;%sup/inf position for the center of the safety zone at commissioning
REFLATCOMM = 102.9;%lat position for the reference position at commissioning
REFAPCOMM = 4.4;%AP position for the reference position at commissioning
REFSICOMM = 22.8;%sup/inf position for the reference position at commissioning
% This converts to correct orientation relative to IEC 61217
APDIR = -1;%AP isocenter direction relative to IEC 61217 (1 or -1)
LATDIR = 1;%lateral isocenter direction relative to IEC 61217 (1 or -1)
SIDIR = -1;%sup/inf isocenter direction relative to IEC 61217 (1 or -1)
%labels for the
APlabel = 'Y';%planning system label for the anterior/posterior direction
latlabel = 'X';%planning system label for the lateral direction
SIlabel = 'Z';%planning system label for the sup/inf direction
SZcolor = [1 0 0];%rgb color of patient safety zone
CHcolor = [0.2 0.2 0.2];%rgb color of couch
Ccolor = [0.7 0.7 0.7];%rgb color of the cone
Hcolor = [0.7 0.7 0];%rgb color of the gantry head
%%%%%%%%%%%%%%%%%%%%%%%%%%%%%%%%%%%%%%%%%%%%%%%%%%%%%%%%%%%%%%%%%%%%%%%%%%%%%%%%
%%%%%%%%%% THERE IS NO NEED TO MODIFY THE CODE BELOW HERE %%%%%%%%%%%%%%%%%%%%%%
%%%%%%%%%%%%%%%%%%%%%%%%%%%%%%%%%%%%%%%%%%%%%%%%%%%%%%%%%%%%%%%%%%%%%%%%%%%%%%%%
flag = 0; %for inital pass through, it configures reference point, isocenter and beam geometry
while flag < 5  %this while loop enables configuration of the collision setup
    if (flag == 1) || (flag == 0)%if flag is 1 or 0 it configures the reference point
        input0 = inputdlg({[latlabel ' Reference Coordinate'],[APlabel ' Reference Coordinate'],[SIlabel ' Reference Coordinate']},'Reference Configuration',[1 1 1]);
    end
    if (flag == 2) || (flag == 4) || (flag == 0)%if flag is 2, 4, or 0 it configures the isocenter
        input1 = inputdlg({[latlabel ' Isocenter Coordinate'],[APlabel ' Isocenter Coordinate'],[SIlabel ' Isocenter Coordinate'],'Safety Zone is Box? (Yes = 1, No = 0)','Number of Gantry Angles of Visualization'},'Isocenter Configuration',[1 1 1 1 1]);
    end
    if (flag == 3) || (flag == 4) || (flag == 0)%if the flag is 3, 4, or 0 it configures the beam geometry
        input2 = inputdlg({'Initial Gantry','End Gantry','Couch'},'Beam Angles',[1 1 1]);
    end
    ref_AP = str2num(input0{2});%sets the AP reference coordinate
    ref_lat = str2num(input0{1});%sets the lateral reference coordinate
    ref_SI = str2num(input0{3});%sets the sup/inf reference coordinate
    AP = str2num(input1{2});%sets the AP isocenter
    lat = str2num(input1{1});%sets the lateral isocenter
    SI = str2num(input1{3});%sets the sup/inf isocenter
    isbox = str2num(input1{4});%this defines whether the patient safety zone is a box (1) or ellipsoid (0)
    numgantry = str2num(input1{5});%number of gantry angles to visualize
    gantryangle1 = str2num(input2{1});%start gantry angle in degrees
    gantryangle2 = str2num(input2{2});%end gantry angle in degrees
    couchangle = str2num(input2{3});%couch angle in degrees
    % This creates a figure
    close all
    fig = figure(1);
    hold on
    % This calculates the offsets relative to isocenter in IEC 61217 format
    bdx = LATDIR*(lat - ref_lat - SZLATCOMM + REFLATCOMM);
    bdy = SIDIR*(SI - ref_SI - SZSICOMM + REFSICOMM);
    bdz = APDIR*(AP - ref_AP - SZAPCOMM + REFAPCOMM);
    % These are the couch and gantry rotations.
    % phi and theta are used for couch and gantry angle, respectively.
    if CICW
        phi = -(couchangle - CIA)*pi/180;
    else
        phi = (couchangle - CIA)*pi/180;
    end
    if GICW
        theta1 = -(gantryangle1 - GIA)*pi/180;
        theta2 = -(gantryangle2 - GIA)*pi/180;
    else
        theta1 = (gantryangle1 - GIA)*pi/180;
        theta2 = (gantryangle2 - GIA)*pi/180;
    end
    theta1 = mod(theta1 + pi, 2*pi ) - pi;%maps the angle from -pi to pi
    theta2 = mod(theta2 + pi, 2*pi ) - pi;%maps the angle from -pi to pi
    thetav = linspace(theta1,theta2,numgantry);
    % This defines x, y, and z coordinates for a unit cube
    xcube = 0.5*[-1 1 1 -1 -1 -1 1 1 1 1 -1 -1; -1 1 1 -1 -1 -1 -1 -1 1 1 1 1];
    ycube = 0.5*[-1 -1 1 1 -1 -1 -1 1 1 1 1 -1; -1 -1 1 1 -1 -1 -1 1 1 1 1 -1];
    zcube = 0.5*[-1 -1 -1 -1 -1 1 1 1 1 -1 -1 -1; 1 1 1 1 1 1 1 1 1 -1 -1 -1];
    % This defines x, y, and z coordinates for a unit cylinder
    N = 12;%number of points drawn in half arc of circle
    xhalfarc = 0.5*cos(linspace(0,pi,N));
    yhalfarc = 0.5*sin(linspace(0,pi,N));
    xcylinder = [xhalfarc -xhalfarc 0.5 xhalfarc -0.5 -xhalfarc; xhalfarc -xhalfarc 0.5 xhalfarc -0.5 -xhalfarc];
    ycylinder = [yhalfarc -yhalfarc 0 yhalfarc 0 yhalfarc; yhalfarc -yhalfarc 0 -yhalfarc 0 -yhalfarc];
    zcylinder = [0.5*ones(1,2*N) 0.5 0.5*ones(1,N) -0.5 -0.5*ones(1,N);-0.5*ones(1,2*N) 0.5 0.5*ones(1,N) -0.5 -0.5*ones(1,N)];
    % This creates a box for patient safety zone
    xtemp = xcube*(SZL + SZR) + (SZL - SZR)/2 + bdx;
    ytemp = ycube*(SZS + SZI) + (SZS - SZI)/2 + bdy;
    xszbox = xtemp*cos(phi) - ytemp*sin(phi);
    yszbox = xtemp*sin(phi) + ytemp*cos(phi);
    zszbox = zcube*(SZA + SZP) + (SZA - SZP)/2 + bdz;
    % This creates an ellipsoid for patient safety zone
    [xtemp,ytemp,zszellipse] = ellipsoid (0, 0, 0, (SZL + SZR)/2, (SZS + SZI)/2, (SZA + SZP)/2,  N);
    xtemp = xtemp + (SZL - SZR)/2 + bdx;
    ytemp = ytemp + (SZS - SZI)/2 + bdy;
    xszellipse = xtemp*cos(phi) - ytemp*sin(phi);
    yszellipse = xtemp*sin(phi) + ytemp*cos(phi);
    zszellipse = zszellipse + (SZA - SZP)/2 + bdz;
    % This creates a couch head
    xtemp = xcube*CHW + bdx;
    ytemp = (ycube + 0.5)*(CHSE + CHIE) - CHIE + bdy;
    xcouchhead = xtemp*cos(phi) - ytemp*sin(phi);
    ycouchhead = xtemp*sin(phi) + ytemp*cos(phi);
    zcouchhead = (zcube - 0.5)*CHT - CHAD + bdz;
    % This creates a couch body
    xtemp = xcube*CBW + bdx;
    ytemp = (ycube + 0.5)*CBIE - CHIE - CBIE + bdy;
    xcouchbody = xtemp*cos(phi) - ytemp*sin(phi);
    ycouchbody = xtemp*sin(phi) + ytemp*cos(phi);
    zcouchbody = (zcube - 0.5)*CHT - CHAD + bdz;
    % This draws the couch and patient safety zone
    if isbox
        surf(xszbox,yszbox,zszbox,'facecolor',SZcolor,'edgecolor',0.5*SZcolor)
    else
        surf(xszellipse,yszellipse,zszellipse,'facecolor',SZcolor,'edgecolor',0.5*SZcolor)
    end
    surf(xcouchhead,ycouchhead,zcouchhead,'facecolor',CHcolor,'edgecolor',0.5*CHcolor)
    surf(xcouchbody,ycouchbody,zcouchbody,'facecolor',CHcolor,'edgecolor',0.5*CHcolor)
    % This for loop creates and draws the gantry and cone for each gantry angle
    for theta = thetav
        % This creates a gantry head
        xtemp = xcylinder*HOD;
        ygantry = ycylinder*HOD;
        ztemp = (0.5 + zcylinder)*HT + HAD;
        xgantry = xtemp*cos(theta) - ztemp*sin(theta);
        zgantry = xtemp*sin(theta) + ztemp*cos(theta);
        % This creates a cone
        xtemp = xcylinder*COD;
        ycone = ycylinder*COD;
        ztemp = (0.5 + zcylinder)*(HAD-CAD) + CAD;
        xcone= xtemp*cos(theta) - ztemp*sin(theta);
        zcone = xtemp*sin(theta) + ztemp*cos(theta);
        % This draws the gantry and cone
        surf(xgantry,ygantry,zgantry,'facecolor',Hcolor,'edgecolor',0.5*Hcolor)
        surf(xcone,ycone,zcone,'facecolor',Ccolor,'edgecolor',0.5*Ccolor)
    end
    hold off
    % This sets up the axis
    axis image
    xlabel('X')
    ylabel('Y')
    zlabel('Z')
    view(0,25)
    while(ishandle(fig)), axis tight, drawnow, end %waits for you to close the figure
    % This selects your configuration choice
    flag = menu('Configure','Reference Point','Isocenter','Beam Geometry','Isocenter and Geometry','Exit');
end
